# Supplementary material for: Targeting of YAP1 by microRNA-15a and microRNA-16-1 exerts tumor suppressor function in gastric adenocarcinoma
Source: Mol Cancer. 2015 Feb 22;14:52. doi: 10.1186/s12943-015-0323-3 (PMC4342823; doi:10.1186/s12943-015-0323-3)
Supplement: Additional file 1: Table S1. — The raw data of miRNA expression microarray in 7 gastric adenocarcinoma cell lines. [file 12943_2015_323_MOESM1_ESM.xls]

## Sheet: Sheet1
Systematic Name	Sample AGS raw	Sample MKN1 raw	Sample MKN28 raw	Sample MKN45 raw	Sample MKN7 raw	Sample SNU1 raw	Sample SNU16 raw	Sample Normal raw
DarkCorner	10.33	3.656	10.16	3.613	9.671	3.64	5.309	-0.462
NC1_00000197	12.46	7.494	5.99	7.992	6.62	10.66	10.45	3.357
NC1_00000215	13.63	12.71	16.14	12.64	9.427	12.35	14.15	2.317
NC2_00079215	3.52	5.825	1.797	0.559	3.5	5.019	5.661	-2.968
NC2_00092197	8.993	10.5	7.452	5.957	6.664	8.226	10.16	0.0733
NC2_00106057	15.11	20.23	18.86	16.19	15.38	16.66	15.85	7.358
NC2_00122731	12.84	14.86	17.79	11.81	12.13	14.67	16.6	3.508
NegativeControl	41.82	45.03	43.58	37.48	34.04	38.97	42.14	7.275
SCorner3	1.112	-1.128	0.969	0.33	6755	0.223	-1.988	1.724
dmr_285	-1.855	-1.424	0.607	-1.994	0.462	-1.063	-1.884	-3.549
dmr_3	-2.497	-2.333	-2.164	-4.536	-2.903	-1.209	-1.283	-3.378
dmr_308	-2.298	-1.327	-2.572	-2.496	-3.162	0.278	-1.236	-4.3
dmr_316	0.824	0.893	-0.163	-0.108	-1.066	1.839	2.444	-0.0431
dmr_31a	-1.134	-2.109	-2.374	-2.146	-2.564	-1.205	-2.714	-3.341
dmr_6	-0.677	-1.029	0.389	-0.47	0.0607	0.669	0.131	-1.253
ebv-miR-BART1-3p	-0.905	-0.22	-1.518	-0.58	-1.396	0.593	-2.142	-1.359
ebv-miR-BART1-5p	-3.437	-4.67	-4.422	-3.155	-4.401	-2.104	-2.152	0.16
ebv-miR-BART10	-2.56	-2.198	-3.345	-3.17	-2.6	-1.702	1.621	-6.072
ebv-miR-BART11-3p	-1.776	-3.16	-1.43	0.637	-1.565	-1.638	-1.249	-3.57
ebv-miR-BART11-5p	-2.256	-1.493	-2.699	-4.001	-1.161	-1.269	-2.412	-4.264
ebv-miR-BART12	-1.386	-1.313	1.136	-2.684	-1.326	0.0848	11.06	-4.762
ebv-miR-BART13	71.37	49.75	84.33	69.99	71.2	72.6	328.4	79.74
ebv-miR-BART14-3p	-2.409	-1.579	-1.25	-1.861	-1.316	-0.4	-0.925	-5.046
ebv-miR-BART14-5p	-3.183	-0.954	-2.117	-1.888	-0.601	-2.302	-1.031	-1.797
ebv-miR-BART15	-2.589	-0.264	-0.952	-4.076	-2.023	2.732	-1.944	-3.47
ebv-miR-BART16	-1.245	-0.13	0.278	1.317	-2.167	1.036	20.11	-3.187
ebv-miR-BART17-3p	0.304	1.698	0.947	1.067	0.138	0.932	1.219	-1.711
ebv-miR-BART17-5p	-2.125	-2.928	-1.125	-1.959	-4.468	-0.922	-2.738	-5.78
ebv-miR-BART18	-1.243	-2.566	0.488	-0.381	-1.833	0.299	-1.227	-2.176
ebv-miR-BART19	101	103.4	107.1	92.54	60.9	89.53	107.8	163.1
ebv-miR-BART2	-0.844	1.492	0.37	2.523	0.964	0.159	0.64	-2.709
ebv-miR-BART20-3p	0.153	-0.511	0.378	2.151	-0.526	-0.544	-1.125	-0.0899
ebv-miR-BART20-5p	-1.156	12.6	-0.33	-1.808	1.687	-1.889	-0.86	1.704
ebv-miR-BART3-3p	-2.524	-2.433	-1.878	-3.408	-3.545	-1.201	-2.082	-4.166
ebv-miR-BART3-5p	-1.896	-2.51	-4.013	-3.379	-3.362	-2.242	6.009	-0.689
ebv-miR-BART4	-1.769	-1.344	-1.284	-3.402	-4.182	-0.594	3.769	2.383
ebv-miR-BART5	-1.552	1.091	-1.661	-1.569	-0.891	-2.503	-1.359	0.295
ebv-miR-BART6-3p	-3.571	-2	-0.819	-2.589	-3.687	-2.775	-2.6	-2.482
ebv-miR-BART6-5p	-2.79	-2.117	-2.149	-3.816	-2.387	-0.135	-2.636	-2.686
ebv-miR-BART7	3.042	2.294	2.748	1.845	1.499	1.814	16.98	2.152
ebv-miR-BART8-3p	-1.122	-0.423	-0.302	0.388	0.0804	0.177	1.013	5.665
ebv-miR-BART8-5p	-2.63	-1.925	-3.28	-3.318	-3.384	1.06	-1.732	-3.146
ebv-miR-BART9	-1.947	-0.841	-0.527	0.285	-1.929	-1.492	-0.832	-1.882
ebv-miR-BHRF1-1	1.522	3.232	3.954	2.496	0.198	1.802	7.766	4.714
ebv-miR-BHRF1-2	-5.6	-4.477	-4.652	-5.396	-6.218	-1.951	-3.458	-7.898
ebv-miR-BHRF1-2*	-4.638	-2.171	-4.296	-3.866	-3.236	-2.375	-3.271	-5.049
ebv-miR-BHRF1-3	-3.642	-2.333	-3.301	-4.392	-3.575	-3.007	-3.92	-5.695
hcmv-miR-UL112	-1.755	-1.335	-2.828	-2.527	-0.64	-0.314	-0.458	-5.187
hcmv-miR-UL148D	2.607	1.831	4.423	3.851	2.932	1.293	2.232	3.376
hcmv-miR-UL22A	0.0499	0.147	-0.0607	0.455	-0.0929	0.294	2.453	-0.844
hcmv-miR-UL22A*	-2.887	-2.807	-2.06	-3.149	-2.068	0.497	-2.452	-5.821
hcmv-miR-UL36	-2.833	-2.631	-2.664	-2.823	-3.004	-2.283	3.626	-4.126
hcmv-miR-UL70-3p	4.228	2.861	3.296	6.406	2.772	5.731	182.2	29.46
hcmv-miR-UL70-5p	-3.024	-0.556	-2.171	-2.707	-1.783	-2.385	-0.827	-3.168
hcmv-miR-US25-1	-0.0542	-2.285	-0.432	1.653	0.397	-1.982	2.419	-2.114
hcmv-miR-US25-2-3p	-2.043	-0.802	-0.596	-1.265	2.186	-2.692	0.916	-3.423
hcmv-miR-US25-2-5p	-0.294	0.0712	-3.805	-0.68	-0.234	-1.742	3.816	1.608
hcmv-miR-US33	-0.698	0.507	2.084	-0.177	-1.691	0.294	12.78	8.093
hcmv-miR-US4	4.508	6.525	11.93	5.37	6.625	10.32	128.5	8.467
hcmv-miR-US5-1	-3.569	-2.738	-4.485	-4.431	-4.07	-2.12	-1.48	0.103
hcmv-miR-US5-2	-3.15	-3.405	-2.847	-3.002	-3.321	-2.124	-2.529	0.24
hsa-let-7a	416.8	689.6	702.5	543.7	513.8	1239	1718	5151
hsa-let-7b	610.5	672.3	217.4	730.1	291.2	1872	1880	4956
hsa-let-7c	78.09	124.5	39.13	90.06	47.97	642.2	210.3	918.2
hsa-let-7d	273.9	288.3	481.8	208.7	172.9	325.5	617	1054
hsa-let-7e	592.2	217.4	509.3	66.51	214	222.9	38.11	964.2
hsa-let-7f	189.9	279.7	416	257.6	176.4	415.4	1064	2164
hsa-let-7g	65	43.42	68.84	170.3	17.33	89.9	346.8	925.4
hsa-let-7i	70.34	119.4	94.16	58.66	11.08	84.84	116.4	362.6
hsa-miR-1	-6.882	-8.935	-8.913	-10.01	-10.29	-7.745	-6.245	-1.629
hsa-miR-100	-1.857	16	59.57	-0.953	191.3	40.58	-0.793	200.4
hsa-miR-101	27.97	19.95	37.5	33.61	9.872	95.21	204.3	412.6
hsa-miR-103	228.6	589.1	384.5	573.3	349.7	554.7	1091	585.8
hsa-miR-105	-0.862	-2.425	0.646	-2.188	-1.05	-0.36	-1.878	-4.872
hsa-miR-106a	783.6	362.2	936	1210	266	478.8	3722	284.2
hsa-miR-106b	158	282.5	483.6	610	55.56	377.8	1842	355.4
hsa-miR-107	144.9	309.6	209.3	416.7	200.7	382.8	805.8	499.1
hsa-miR-10a	16.02	11.07	21.74	8.768	0.909	1.392	137.2	134.8
hsa-miR-10b	-0.71	-0.467	-0.0582	17.57	-1.825	11.79	2.766	66.6
hsa-miR-122a	-1.75	-2.676	-2.638	-1.715	-3.714	-0.672	0.889	-1.251
hsa-miR-124a	-2.306	-2.378	-1.948	-3.04	-2.488	-1.447	-3.061	-3.529
hsa-miR-125a	479.3	156.6	358.4	33.21	154.3	218.9	0.876	565.7
hsa-miR-125b	-1.439	39.85	85.1	-0.439	343.3	393.2	-1.963	1338
hsa-miR-126	-2.843	0.994	5.89	26.18	-0.577	8.591	-0.678	576.7
hsa-miR-126*	-2.754	-0.152	-3.362	-1.09	-4.308	1.121	-0.208	0.569
hsa-miR-127	-1.4	-0.482	1.92	-1.093	-2.245	0.579	0.19	35.94
hsa-miR-128a	1.069	2.864	6.06	3.118	3.258	1.376	13.28	2.403
hsa-miR-128b	2.882	1.888	9.93	7.266	1.837	4.102	23.47	5.145
hsa-miR-129	-0.668	0.667	0.721	-0.341	0.233	1.02	3.985	0.362
hsa-miR-130a	179.5	248.2	-1.047	-3.921	351.5	588.2	-3.318	453.5
hsa-miR-130b	103.7	26.06	157.6	56.87	41.47	128.8	178.3	134.8
hsa-miR-132	1.259	2.543	14.28	12.39	3.665	4.624	5.486	28.86
hsa-miR-133a	4.933	5.799	5.803	6.318	7.523	3.535	5.333	269.2
hsa-miR-133b	2.473	3.679	3.794	3.16	4.118	0.529	3.189	376.3
hsa-miR-134	10.92	10.85	12.1	9.022	7.031	13.73	141.7	16.2
hsa-miR-135a	0.257	-0.293	-2.665	-1.311	-3.962	0.556	-1.005	-5.444
hsa-miR-135b	3.993	1.133	3.849	7.645	-2.343	-0.347	-1.001	-6.387
hsa-miR-136	-1.403	-0.109	-2.536	-1.114	-3.277	-0.328	0.674	6.961
hsa-miR-137	-3.534	-2.084	-1.884	-3.609	-3.065	-2.773	-1.979	-3.172
hsa-miR-138	-5.798	-4.942	-7.127	-7.281	-10.19	-4.931	-0.463	-11.44
hsa-miR-139	-1.993	-2.102	-1.366	-1.111	-1.498	-2.198	0.112	21.34
hsa-miR-140	5.316	6.03	3.62	1.62	-1.001	30.1	42.27	78.62
hsa-miR-141	701.2	-3.231	1288	1080	60.94	-1.278	3451	1011
hsa-miR-142-3p	6.089	76.93	2.62	-1.763	-6.42	-1.928	-1.88	286.1
hsa-miR-142-5p	-5.795	29.28	-6.467	-9.732	-7.69	-8.599	-5.815	50.61
hsa-miR-143	-1.942	-2.916	-4.073	-1.174	-0.838	-1.182	-1.134	16408
hsa-miR-144	-3.321	-4.189	-4.732	-4.47	-3.653	-0.504	-2.369	-4.989
hsa-miR-145	1.696	2.044	2.064	2.595	1.259	1.155	1.86	40169
hsa-miR-146a	-2.093	46.13	-2.759	7.602	-2.239	-0.861	-0.535	25.63
hsa-miR-146b	0.912	-0.988	-2.496	-2.161	-0.691	-0.855	0.189	25.09
hsa-miR-147	-0.00426	-3.025	-3.679	-4.043	-2.748	-2.288	-2.598	-4.785
hsa-miR-148a	23.01	8.086	-1.776	22.88	5.3	23.19	105.8	959
hsa-miR-148b	1.882	4.187	9.821	20.31	-0.328	10.24	68.85	25.63
hsa-miR-149	19.27	29.55	335.1	25.45	79.52	43.43	47.27	13.9
hsa-miR-150	-1.598	0.222	-0.868	-0.716	-0.513	-1.97	-2.568	21.16
hsa-miR-151	29.02	24.33	94.48	27.3	16.15	38.03	92.81	40.26
hsa-miR-152	-0.753	4.648	-1.53	9.313	-0.443	0.365	4.213	71.97
hsa-miR-153	-7.716	-9.665	-8.057	-11.79	-12.59	-5.503	-7.477	-11.96
hsa-miR-154	-0.0616	0.538	-0.44	0.414	-0.915	-1.303	0.373	11.06
hsa-miR-154*	-0.979	-0.633	-2.466	-0.214	-1.478	-0.946	-1.131	-2.104
hsa-miR-155	4.011	8.479	2.997	105.6	1.658	4.669	306.8	39.73
hsa-miR-15a	52.91	55.6	92.59	106.6	50.7	150.1	230	172
hsa-miR-15b	164.4	175.8	305.6	358.7	124.6	459.1	652.6	328.2
hsa-miR-16	156.9	204.9	359.1	400.5	198.4	620.2	732.4	903.7
hsa-miR-17-3p	46.52	12.2	54.94	82.78	9.088	39.8	172.2	53.25
hsa-miR-17-5p	321.5	156.4	400.6	522.7	109.1	180	1450	123
hsa-miR-181a	56.73	24.63	88.86	71.53	45.77	-0.915	13.96	45.54
hsa-miR-181a*	8.805	3.087	10.09	4.808	0.87	0.0303	-0.676	-1.43
hsa-miR-181b	87.68	70.16	77.44	113.1	121.1	4.252	42.33	41.09
hsa-miR-181c	0.901	31.37	6.794	25.7	3.781	-1.297	-0.385	15.89
hsa-miR-181d	16.06	87.24	36.74	57.68	34.43	5.367	16.62	13.44
hsa-miR-182	76.8	63.47	97.13	49.28	31.6	0.758	152.3	49.14
hsa-miR-182*	-0.857	-1.368	-0.605	-2.413	-1.771	-1.231	-1.249	-2.357
hsa-miR-183	25.73	36.36	43.4	19.5	10.97	0.331	63.16	3.59
hsa-miR-184	0.728	0.279	5.805	0.258	0.785	1.948	2.925	-0.56
hsa-miR-185	42.24	10.03	101.6	55.24	14.2	80.43	195.1	98.52
hsa-miR-186	21.03	20.72	38.02	26.15	14.17	39.93	146.4	57.56
hsa-miR-187	1.562	1.534	0.631	0.375	7.071	2.841	3.444	1.011
hsa-miR-188	117.2	100	118.8	101.2	76.31	109.8	481.4	194.2
hsa-miR-189	-0.321	3.94	1.742	-2.353	-0.566	-0.564	-0.232	7.501
hsa-miR-18a	175.2	54.92	231	266.7	55.56	52.96	1283	41.28
hsa-miR-18a*	5.017	0.986	3.415	8.449	1.624	0.223	21.79	-0.101
hsa-miR-18b	4.199	0.284	7.781	11.64	-0.681	1.771	45.29	0.583
hsa-miR-190	-4.566	-4.051	-5.486	-6.035	-4.164	-2.253	-0.564	-10.68
hsa-miR-191	6.361	13.37	7.231	69.95	2.121	13.34	97.07	59.99
hsa-miR-191*	23.97	27.08	29.43	26.82	31.65	24.46	30.93	31.1
hsa-miR-192	167.5	2.937	16.28	385.6	1.015	0.679	3761	726
hsa-miR-193a	10.54	4.007	4.075	88.72	12.98	128.6	376.8	216.4
hsa-miR-193b	172.1	402.1	1649	165.7	674.9	369.5	119	429.8
hsa-miR-194	141.5	0.0398	16.01	366.8	-1.227	0.317	3064	554.8
hsa-miR-195	-2.281	-0.68	0.648	4.442	-1.378	46.09	2.675	742.1
hsa-miR-196a	-2.49	1.06	-2.202	18.16	-2.231	6.15	92.9	-3.247
hsa-miR-196b	-1.769	0.853	-1.994	15.11	-1.782	-1.299	59.08	-3.219
hsa-miR-197	56.03	50.52	119.5	30.17	28.61	70.98	125.7	40.58
hsa-miR-198	90.27	83.28	96.64	85.22	65.92	93.15	257.9	106.3
hsa-miR-199a	-0.359	0.0578	-0.473	-1.312	-2.168	-0.748	-1.139	336.3
hsa-miR-199a*	-2.125	-1.557	-1.908	-1.907	-2.418	-1.224	-1.122	279.7
hsa-miR-199b	-0.726	-0.687	-2.521	-2.162	-2.775	-0.44	-1.99	116.8
hsa-miR-19a	193.9	37.76	190.6	166	40.36	104.3	1989	74.83
hsa-miR-19b	771.1	252.4	784.7	1119	179.3	490.9	4026	690.2
hsa-miR-200a	92.04	2.529	74.69	527.1	63.26	-1.616	1162	544.2
hsa-miR-200a*	9.622	-0.354	5.986	22.71	12.82	-0.491	38.68	24.53
hsa-miR-200b	237.5	12.88	153.3	953.1	144.4	-1.552	2600	916.4
hsa-miR-200c	839.5	-0.79	1496	2907	181	-1.286	2714	3178
hsa-miR-202	48.27	53.64	57.82	47.82	39.36	59.05	91.6	49.68
hsa-miR-202*	-3.095	-2.81	-4.491	-4.453	-5.135	-0.302	-3.049	-5.314
hsa-miR-203	139.7	4.312	58.26	61.79	-1.421	15.65	576.5	42.13
hsa-miR-204	0.488	3.17	1.124	1.268	-0.456	43.73	-0.26	56.01
hsa-miR-205	3.843	-0.835	347	1.072	8.727	-1.185	0.263	33.44
hsa-miR-206	-1.568	-2.391	2.429	-2.659	-3.718	-1.134	12.85	-4.109
hsa-miR-208	-3.955	-3.396	-3.002	-3.867	-2.883	-3.412	-4.377	-6.831
hsa-miR-20a	641.2	216.8	723.9	1077	168.9	372.9	3782	388.6
hsa-miR-20b	74.45	37.72	94.76	145.7	22.81	39.32	463.1	73.71
hsa-miR-21	2217	1072	3371	3930	811.6	618.8	6279	2786
hsa-miR-210	28.69	35.36	78.95	226.3	354.2	1354	1778	107.5
hsa-miR-211	-0.189	2.518	0.826	1.75	-0.937	1.07	0.685	-1.775
hsa-miR-212	18.32	16.41	47.12	29.88	14.81	13.82	26.91	10.18
hsa-miR-214	6.154	15.02	16.28	5.54	5.319	6.948	5.658	301
hsa-miR-215	40.38	-1.111	3.104	89.39	-1.326	-0.401	1120	189.5
hsa-miR-216	-2.896	-4.259	-4.111	-1.605	-4.015	-2.618	-3.073	-3.745
hsa-miR-217	-2.262	-2.644	-3.504	-2.643	-2.167	-1.058	-2.587	-6.053
hsa-miR-218	-2.264	-2.388	-2.783	-2.355	0.0644	-1.1	-1.752	16.83
hsa-miR-219	-0.647	-0.695	-0.967	0.549	-1.405	3.192	29.99	-4.437
hsa-miR-22	674.2	657.7	739.6	280.5	410	203.3	330.1	2461
hsa-miR-220	-0.675	-1.122	-1.049	-1.317	-0.371	0.247	-1.602	-0.942
hsa-miR-221	29.3	99.35	84.36	54.74	117.5	74.64	58.54	19.28
hsa-miR-222	269.3	398.9	437.7	422	909.8	1134	289.6	168.5
hsa-miR-223	19.77	23.41	22.92	19.64	24.82	20.55	25.4	95.36
hsa-miR-224	-1.463	-1.07	-1.78	-1.451	-1.631	-0.234	-0.22	-1.239
hsa-miR-23a	140.3	879	633.3	316	188.2	201.8	453.4	559.1
hsa-miR-23b	210	621.4	329.1	281.7	83.93	49.81	117.6	1837
hsa-miR-24	696.9	5193	2559	976	903.9	698	1190	1967
hsa-miR-25	141.3	139.2	230.7	234.3	46.48	262.9	1104	202.7
hsa-miR-26a	81.62	45.63	282.7	118.2	37.23	261.5	280.7	1828
hsa-miR-26b	2.843	1.878	23.1	16.59	-3.621	54.5	87.02	190.7
hsa-miR-27a	259.7	1806	928.5	370.7	362.6	345.7	778.3	612.6
hsa-miR-27b	190.9	390.2	185.9	103.1	58.4	32.57	87.84	751.2
hsa-miR-28	23.26	11.28	35.08	19.78	14.4	37.06	53.83	205.8
hsa-miR-296	35.43	19.53	25.34	25.09	29.53	20.08	47.17	28.44
hsa-miR-299-3p	-1.365	-0.537	-2.648	-0.655	-3.771	-2.386	-1.051	-0.656
hsa-miR-299-5p	2.237	1.147	-0.144	1.304	0.217	1.673	0.488	20.57
hsa-miR-29a	495.4	318.9	1224	618.4	240.8	2343	1145	2131
hsa-miR-29b	256.5	195.3	1134	217.8	68.36	1923	1453	881.4
hsa-miR-29c	38.15	10.93	30	90.57	6.548	205.2	221.7	2224
hsa-miR-301	21.83	13.73	46.77	52.06	28.1	30.84	104	0.282
hsa-miR-302a	43.24	0.791	-0.853	-0.695	-1.285	-0.0915	0.883	-2.029
hsa-miR-302a*	2.79	-0.759	-2.708	-1.298	-2.579	-0.747	1.24	-1.932
hsa-miR-302b	8.385	0.777	-1.833	-2.867	0.553	0.232	-1.754	-2.429
hsa-miR-302b*	-2.682	-2.741	-1.558	-2.111	0.00637	-1.069	-2.529	-4.936
hsa-miR-302c	15.2	1.224	-0.0891	-0.259	-2.481	-0.191	0.354	-4.267
hsa-miR-302c*	-0.502	1.291	0.32	0.213	-0.275	-0.445	2.074	-1.097
hsa-miR-302d	5.13	-1.382	-3.358	-3.032	-3.621	-3.125	-3.421	-4.371
hsa-miR-30a-3p	-1.299	7.285	6.771	-0.643	14.77	2.251	-1.88	10.8
hsa-miR-30a-5p	3.089	240.3	325.2	67.21	352.2	79.99	7.697	616.4
hsa-miR-30b	7.809	6.202	225.4	8.71	2.451	12.79	17.43	96.43
hsa-miR-30c	7.352	15.7	31.6	26.55	26.46	11.71	39.54	127.5
hsa-miR-30d	156.6	101	3483	155.2	107.7	177.3	370.1	402.6
hsa-miR-30e-3p	2.239	3.108	6.458	1.676	5.116	2.843	8.034	16.47
hsa-miR-30e-5p	3.842	2.658	18.87	16.65	4.154	11.2	32.31	179.4
hsa-miR-31	524.8	108.6	111.4	-4.534	56.33	-0.398	-1.022	237.7
hsa-miR-32	-1.055	-0.545	19.62	2.649	-4.004	4.122	27.98	29.19
hsa-miR-320	384.6	389	259.8	403.1	191	882.2	722.8	579.2
hsa-miR-323	-0.549	0.956	-0.867	-0.283	-0.4	-0.533	0.71	-2.437
hsa-miR-324-3p	305.5	297	385.7	301.2	199	363	576.9	335.1
hsa-miR-324-5p	28.38	42.83	95.92	60.27	15.39	78.12	86.35	36.18
hsa-miR-325	-2.686	-1.704	-2.706	-2.343	-0.471	-2.917	-1.309	-6.126
hsa-miR-326	1.999	2.749	11.29	7.794	3.632	4.787	12.69	7.946
hsa-miR-328	3.336	7.385	5.036	6.286	6.686	3.281	5.651	5.965
hsa-miR-329	0.362	-0.0853	-0.289	1.346	1.386	-1.339	0.0611	1.387
hsa-miR-33	1.324	-0.594	30.2	4.709	-2.828	36.07	310.5	10.58
hsa-miR-330	16.43	3.114	11.26	11.73	2.317	4.694	27.54	3.159
hsa-miR-331	155.9	72.93	210.8	69.08	84.77	90.26	175.7	189.4
hsa-miR-335	-4.602	-4.3	-3.398	-5.277	-4.505	-2.334	12.63	6.75
hsa-miR-337	-0.504	0.227	0.786	-0.0499	-0.998	2.088	5.065	0.187
hsa-miR-338	3.642	2.275	69.05	12.83	4.854	-0.24	146.9	177.1
hsa-miR-339	45.89	52.6	78.76	70.78	41.2	85.46	197.2	34.1
hsa-miR-33b	-3.402	-3.033	-0.358	-3.251	-3.624	-0.795	-1.625	-4.588
hsa-miR-340	0.549	1.971	1.425	1.303	-0.852	1.296	0.938	2.519
hsa-miR-342	0.0895	24.1	-0.0652	14.01	-0.856	0.743	1.671	87.31
hsa-miR-345	9.927	15.99	4.028	24.24	6.14	29.16	97.66	15.76
hsa-miR-346	1.209	3.243	3.229	3.512	2.581	0.44	2.009	3.224
hsa-miR-34a	170.8	9.926	96.36	532.3	1.001	0.173	30.84	99.84
hsa-miR-34b	3.953	1.62	3.95	16.63	2.727	1.119	1.231	4.973
hsa-miR-34c	-2.612	1.113	-1.44	-3.646	-0.134	-2.124	-1.924	-3.93
hsa-miR-361	47.65	27.1	46.11	31.85	15.07	39.43	137.9	65.43
hsa-miR-362	45.41	5.457	26.14	5.456	2.622	20.92	85.03	17.08
hsa-miR-363	-0.899	9.258	-0.98	23.3	1.833	-1.26	-0.936	73.85
hsa-miR-363*	-3.068	-1.26	-1.816	-2.377	-1.327	-2.158	-2.643	-1.906
hsa-miR-365	9.352	23.07	77.95	25.5	25.53	16.39	46.28	61.24
hsa-miR-367	57.73	-2.503	-2.256	-3.162	-3.897	-0.217	-1.815	-3.285
hsa-miR-368	-1.46	-1.95	-2.391	-1.256	-2.702	-0.919	-1.424	6.084
hsa-miR-369-3p	-6.256	-5.668	-7.547	-6.095	-8.521	-2.646	-4.504	-7.433
hsa-miR-369-5p	0.797	0.0894	0.344	1.023	0.00946	-0.523	0.187	0.52
hsa-miR-370	601.6	571.2	660	573.1	465.8	564.1	1525	940.1
hsa-miR-371	1331	2.017	25.31	1.517	1.348	0.356	13.05	-1.667
hsa-miR-372	6681	-1.384	144.7	-3.219	0.214	-2.087	-1.925	-3.745
hsa-miR-373	4372	0.948	153.2	-0.511	3.639	-0.433	2.333	-1.96
hsa-miR-373*	19.94	1.062	4.013	5.968	1.839	3.647	24.76	6.911
hsa-miR-374	4.31	1.199	12.26	3.273	-1.439	6.414	91.06	62.97
hsa-miR-375	-2.542	-1.885	3.725	213.2	-1.795	-0.893	89.39	990.7
hsa-miR-376a	-4.809	-3.147	-3.978	-4.814	-4.839	-2.631	-4.128	51.2
hsa-miR-376a*	-2.003	-1.607	-0.962	-3.046	-3.73	-1.547	-2.418	-2.622
hsa-miR-376b	-4.18	-2.734	-4.434	-3.392	-4.261	-1.661	-1.565	-2.976
hsa-miR-377	-0.827	-2.08	-1.973	-2.248	-1.115	-1.179	-2.802	25.14
hsa-miR-378	1.645	0.431	4.532	5.288	0.167	2.344	11.63	14.36
hsa-miR-379	-1.169	-2.3	-4.804	-2.938	-1.407	-1.06	-2.958	7.514
hsa-miR-380-3p	-2.486	-0.9	-2.203	-4.042	-1.163	-0.471	-0.909	-5.734
hsa-miR-380-5p	-4.213	-2.665	-2.657	-3.429	-2.943	-3.19	-3.206	-3.663
hsa-miR-381	-1.68	-1.547	-1.212	-1.718	-2.795	-1.991	-0.514	8.682
hsa-miR-382	-2.223	0.286	-0.563	-1.058	-1.514	-0.457	1.505	-0.419
hsa-miR-383	-2.565	-2.128	-2.238	-2.533	-4.255	-0.519	-0.792	-4.382
hsa-miR-384	-7.345	-7.193	-5.713	-9.019	-8.669	-5.889	-7.396	-12.68
hsa-miR-409-3p	1.104	-0.356	0.434	1.084	0.48	-0.133	-0.373	8.28
hsa-miR-409-5p	-1.395	-0.262	-0.806	1.139	-0.0372	-0.986	-0.161	-0.167
hsa-miR-410	-1.021	-0.414	-2.867	-3.063	-2.113	-1.543	-2.257	1.756
hsa-miR-411	-2.974	-1.632	-2.124	-3.872	-4.083	-1.137	-2.846	4.534
hsa-miR-412	-0.921	-0.335	-0.404	-0.318	-2.74	-1	0.0303	-4.266
hsa-miR-421	1.385	2.113	4.171	0.241	1.292	0.543	10.23	-2.004
hsa-miR-422a	-0.631	-0.377	0.0648	-0.241	1.541	-0.549	5.202	-0.81
hsa-miR-422b	63.81	66.9	105.7	110.8	51.63	92.64	225.1	342.9
hsa-miR-423	2.448	2.509	5.343	4.285	0.274	5.262	10.61	3.741
hsa-miR-424	9.849	34.91	23.88	23.05	15.83	12.47	6.144	108.1
hsa-miR-425-3p	-0.0726	3.349	1.752	3.367	0.235	-0.0393	7.586	0.112
hsa-miR-425-5p	41.04	47.73	36.88	280.3	27.4	57.03	372.2	58.92
hsa-miR-429	42.82	-0.273	35.41	221.6	22.35	-2.211	808.6	168
hsa-miR-431	0.672	1.178	-0.0148	2.449	-0.396	1.164	5.214	3.103
hsa-miR-432	-1.251	-1.455	1.637	-1.874	-1.691	-0.322	5.106	-0.678
hsa-miR-432*	-0.251	-0.703	-0.399	-1.47	-0.808	-0.269	-0.979	-2.747
hsa-miR-433	-0.862	-0.144	-0.844	-1.05	-1.081	-1.337	0.674	-2.997
hsa-miR-448	-3.178	0.521	-1.594	-2.728	0.521	-0.209	-2.476	-4.347
hsa-miR-449	-2.565	-1.37	-3.44	-2.153	-3.96	0.358	-0.932	-5.041
hsa-miR-449b	-1.595	-0.666	-1.94	-3.737	-3.078	-1.9	-2.013	-2.372
hsa-miR-450	-3.492	-2.689	-7.379	-5.333	-8.137	-0.557	-2.576	-3.472
hsa-miR-451	-0.7	1.292	-1.368	-1.531	-1.686	-0.85	0.546	107.1
hsa-miR-452	9.145	8.224	15.8	11.04	4.746	12.92	17.08	26.48
hsa-miR-452*	-3.994	-1.752	-4.067	-3.314	-2.991	-1.753	-1.492	-4.992
hsa-miR-453	-1.573	-0.237	-0.535	-0.592	-1.958	-0.475	0.968	-3.047
hsa-miR-454-3p	1.107	0.258	1.975	-0.0675	-1.695	3.47	5.92	-0.709
hsa-miR-454-5p	-0.0932	1.697	1.321	0.613	4.609	1.988	1.012	-3.008
hsa-miR-455	2.326	0.193	-1.184	2.465	-3.428	1.113	13.59	7.258
hsa-miR-483	2.205	5.949	5.62	5.437	2.089	0.141	3.45	4.178
hsa-miR-484	18.23	17.83	33.25	19.63	21.83	30.55	32.86	26.14
hsa-miR-485-3p	0.807	2.472	2.671	3.316	1.591	1.227	0.552	0.0167
hsa-miR-485-5p	-1.888	-0.276	-0.00748	-0.567	-1.385	-0.918	-0.608	-2.988
hsa-miR-486	8.129	6.905	9.638	12.36	7.157	9.267	15.27	28.51
hsa-miR-487a	-2.198	-0.512	-0.225	-1.956	-1.768	-2.2	-1.072	-1.717
hsa-miR-487b	3.163	4.376	12.77	8.987	1.825	7.357	7.878	17.73
hsa-miR-488	-2.541	-2.289	-2.409	-2.189	-0.821	-1.114	-1.26	-1.819
hsa-miR-489	3.575	3.545	5.154	2.819	1.843	2.854	3.075	8.649
hsa-miR-490	-1.843	0.399	-0.938	0.42	0.404	0.673	-1.098	20.16
hsa-miR-491	4.315	1.245	2.833	2.311	-0.162	7.641	13.68	7.373
hsa-miR-492	6.127	9.262	7.295	3.442	6.606	3.127	15.46	3.064
hsa-miR-493-3p	0.181	-0.905	-0.627	0.676	-0.404	0.532	4.678	-0.258
hsa-miR-493-5p	-0.26	-0.00102	-2.251	-1.029	-1.687	0.446	-1.194	-1.135
hsa-miR-494	1013	891.9	1105	948.3	605	935.2	1053	1686
hsa-miR-495	-0.772	-2.803	-2.241	-1.749	-1.861	-1.352	-0.589	-0.695
hsa-miR-496	-4.854	-3.359	-2.792	-3.569	-5.712	-2.099	-6.5	-6.899
hsa-miR-497	-1.61	-1.984	-1.837	-0.891	-3.553	7.817	-1.048	83.7
hsa-miR-498	7.681	4.505	9.574	7.47	5.231	4.976	23.14	9.209
hsa-miR-499	-1.053	-0.78	-2.661	-3.008	-2.929	-2.151	-1.253	-5.032
hsa-miR-500	43.7	13.57	22.14	15.9	4.265	18.49	50.66	21.49
hsa-miR-501	15.43	6.09	9.9	9.267	6.274	11.6	39.16	11.9
hsa-miR-502	11.11	0.605	4.948	1.11	-0.603	3.674	18.4	4.118
hsa-miR-503	-1.14	12.71	1.565	1.951	1.78	-1.796	-0.906	0.993
hsa-miR-504	0.54	0.553	1.032	2.371	0.876	1.089	1.933	0.161
hsa-miR-505	-1.709	-0.684	-2.082	0.324	-1.159	-0.925	5.097	0.973
hsa-miR-506	-1.465	-0.469	0.161	-1.749	-1.2	-0.476	-0.409	-2.253
hsa-miR-507	-2.718	-2.548	-2.512	-1.904	-2.728	-1.321	-1.766	-2.875
hsa-miR-508	-0.567	-1.43	-2.355	-3.24	-4.516	-1.28	-2.066	-4.553
hsa-miR-509	13.42	14.54	13.1	13.45	9.893	13.26	47.59	10.33
hsa-miR-510	1.01	0.197	1.244	1.097	-2.982	2.644	0.263	0.000592
hsa-miR-511	-1.908	-2.625	-2.893	-3.153	-2.126	-2.207	-2.057	-5.506
hsa-miR-512-3p	8.197	8.086	6.621	4.955	3.965	9.679	6.265	9.647
hsa-miR-512-5p	-0.826	-1.2	0.666	-1.062	-2.062	-1.31	0.549	-2.303
hsa-miR-513	281.9	261.8	301.3	257.5	151.5	249.5	502.8	425.5
hsa-miR-514	-2.854	-2.329	-2.546	-3.957	-2.767	0.0123	-1.758	2.74
hsa-miR-515-3p	0.0208	-0.818	-0.728	-0.396	-0.514	-2.651	0.453	-1.919
hsa-miR-515-5p	-0.548	-1.888	-2.961	-1.709	3.744	-0.331	-1.162	-6.353
hsa-miR-516-3p	-2.006	-3.264	-2.158	-2.295	-0.00727	-2.431	2.953	-4.892
hsa-miR-516-5p	1.575	1.487	1.913	2.798	-0.484	2.072	1.325	-3.199
hsa-miR-517*	-3.311	-2.302	-3.672	-3.37	-2.674	-0.772	-2.826	-2.848
hsa-miR-517a	-0.542	-0.0732	-0.299	0.149	1.017	-0.0998	-0.459	-0.954
hsa-miR-517b	-0.0436	1.028	0.884	-1.293	1.237	0.83	-2.58	-3.058
hsa-miR-517c	19.12	-0.944	80.25	-1.897	13.07	0.331	0.161	-3.657
hsa-miR-518a	-0.106	2.064	2.228	2.068	0.927	1.919	1.977	-1.603
hsa-miR-518b	0.383	0.438	-0.107	2.786	2.651	-0.167	0.0743	-0.217
hsa-miR-518c	-2.359	0.214	-2.603	-2.42	-3.424	1.64	-1.626	-3.089
hsa-miR-518c*	3.12	3.268	6.613	4.888	10.15	5.306	8.995	2.719
hsa-miR-518d	-0.187	0.829	1.082	1.379	2.364	-1.406	1.446	1.352
hsa-miR-518e	-2.235	0.246	-1.939	-0.477	-2.233	-1.37	-1.715	-1.953
hsa-miR-518f	-0.88	-1.035	0.343	-1.406	1.222	-0.435	2.675	-3.293
hsa-miR-518f*	1.799	1.786	4.708	3.39	6.011	1.638	5.894	-0.911
hsa-miR-519a	-1.698	-0.858	-1.605	-1.365	-1.379	-1.431	-1.608	2.254
hsa-miR-519b	0.0434	-0.719	-2.373	0.331	-0.208	0.916	0.371	-2.429
hsa-miR-519c	-0.618	-0.73	-2.025	-2.425	-4.635	-0.186	-1.185	-3.97
hsa-miR-519d	1.406	1.961	1.441	3.735	-0.0123	0.529	-0.645	-2.605
hsa-miR-519e	-0.913	1.68	1.059	1.316	-1.181	0.807	0.566	0.0399
hsa-miR-519e*	1.536	1.432	3.765	2.081	0.794	0.257	2.508	-3.796
hsa-miR-520a	0.145	1.07	0.787	-0.0347	0.604	0.35	0.414	-0.716
hsa-miR-520a*	-0.993	-1.69	0.255	-1.459	-0.861	2.072	0.251	-5.209
hsa-miR-520b	2.119	1.566	-0.67	1.692	22.33	1.757	107.8	1.209
hsa-miR-520c	-0.0253	0.133	-1.715	-0.662	-0.518	0.761	-0.0818	-0.969
hsa-miR-520d	-0.449	0.995	-1.368	1.053	-0.469	1.839	2.598	-2.183
hsa-miR-520d*	-1.132	-0.325	-0.116	0.677	-1.524	2.351	1.286	-0.906
hsa-miR-520e	0.791	1.18	0.229	1.462	-0.218	2.121	58.31	-0.491
hsa-miR-520f	-0.91	-0.362	-0.972	0.703	-3.01	-0.883	0.441	-1.903
hsa-miR-520g	-0.733	-0.487	-0.644	-0.0823	-2.102	-0.818	-0.355	-3.757
hsa-miR-520h	-1.04	-0.829	-1.139	-1.013	-1.306	-1.076	-1.063	-3.649
hsa-miR-521	9.601	0.898	50.2	1.122	8.407	0.325	-0.607	0.0435
hsa-miR-522	-1.649	-0.057	-2.315	-2.129	-2.463	-0.151	-1.044	-4.28
hsa-miR-523	-0.366	2.091	0.548	0.551	-0.71	1.436	49.28	-1.2
hsa-miR-524	0.946	1.387	1.177	-1.026	0.712	0.953	0.35	-3.456
hsa-miR-524*	-1.33	-0.916	0.421	-0.597	-1.352	-0.914	0.226	18.11
hsa-miR-525	-0.983	0.336	1.275	-0.2	-0.284	-0.332	1.039	-2.413
hsa-miR-525*	-0.44	1.006	0.423	0.993	0.18	-0.853	-0.73	-1.793
hsa-miR-526a	0.82	0.351	5.563	1.034	-0.277	0.898	4.713	-0.69
hsa-miR-526b	-1.025	0.95	0.97	0.112	0.0364	0.377	4.308	6.536
hsa-miR-526b*	-1.271	-0.454	-0.805	-0.26	-1.263	-0.204	0.0178	-3.957
hsa-miR-526c	-0.136	1.041	1.513	0.23	-0.234	0.213	2.51	0.601
hsa-miR-527	-1.564	-0.804	2.234	0.847	1.415	4.019	1.972	-2.319
hsa-miR-532	58	8.172	45	10.66	5.46	33.86	92.46	49.53
hsa-miR-539	-2.795	-1.649	-2.444	-3.15	0.252	-2.022	3.418	-2.735
hsa-miR-542-3p	-3.348	-2.115	-1.084	-3.177	-3.008	-2.832	-2.761	0.56
hsa-miR-542-5p	-1.851	1.041	-1.923	0.113	-1.637	-0.853	-0.624	-0.306
hsa-miR-544	-0.845	-1.478	-1.916	-3.552	-2.119	0.879	-2.33	-3.898
hsa-miR-545	-2.727	-0.712	-2.285	-3.435	-4.545	-1.469	2.593	-4.828
hsa-miR-548a	-2.282	-1.776	-2.094	-3.921	-4.265	-1.517	-0.436	-2.399
hsa-miR-548b	-0.201	-1.498	-0.965	1.078	-1.735	-1.273	-2.413	-3.598
hsa-miR-548c	-1.515	-0.529	-2.398	-0.523	-1.66	0.911	-1.675	1.487
hsa-miR-548d	-1.497	0.175	0.207	-2.775	3.26	-1.64	-0.557	-0.442
hsa-miR-549	-2.68	-2.8	-3.374	-3.415	-3.095	-1.053	-1.567	-6.001
hsa-miR-550	7.589	3.124	5.31	14.94	2.526	11.94	58.44	0.612
hsa-miR-551a	-0.76	-1.407	-0.588	-0.946	-0.55	-0.976	-2.434	19.09
hsa-miR-551b	-0.151	1.126	-0.211	-0.59	-1.601	-1.158	-1.154	9.658
hsa-miR-552	-0.921	-2.021	-4.246	-3.473	-3.025	-1.813	51.17	-3.465
hsa-miR-553	-0.152	-1.206	-0.116	-3.1	-2.894	-1.206	-1.562	-3.387
hsa-miR-554	-0.838	-2.282	0.156	-1.999	-2.855	-1.13	-3.308	3.704
hsa-miR-555	-3.479	-2.187	-2.746	-3.892	-2.519	-2.167	-3.784	-4.299
hsa-miR-556	-3.699	-1.616	-2.605	-3.761	-3.884	-2.164	-5.434	-5.936
hsa-miR-557	5.735	4.861	6.588	3.377	3.128	3.796	62.15	16.9
hsa-miR-558	-3.761	-3.615	-2.097	-3.496	-4.297	-3.421	-3.425	-5.637
hsa-miR-559	-5.409	-3.826	-5.501	-6.34	13.2	-3.96	-3.601	-7.911
hsa-miR-560	3.548	5.608	5.744	6.142	6.747	4.601	92.78	14.28
hsa-miR-561	-3.795	-2.611	-3.874	-2.971	-2.497	-2.483	-3.9	-6.771
hsa-miR-562	-0.474	0.558	-0.547	-1.754	-3.361	-0.953	-1.956	-3.69
hsa-miR-563	-0.0758	1.033	1.583	0.601	2.112	1.489	1.164	-1.774
hsa-miR-564	9.853	10.94	13.03	9.698	7.134	11.8	27	41.33
hsa-miR-565	204.9	209.3	186	411.2	172.1	377.8	65.39	158.3
hsa-miR-566	3.033	2.315	3.59	4.617	1.535	4.967	3.613	2.553
hsa-miR-567	-3.082	-2.335	-2.224	-3.085	-5.132	-2.405	-1.195	-3.177
hsa-miR-568	-2.832	-2.663	-4.83	-5.189	-2.164	-3.535	-4.311	-5.454
hsa-miR-569	-3.948	-3.142	-5.493	-4.423	-4.055	-3.76	-1.902	-4.277
hsa-miR-570	-3.247	-1.913	-2.156	-3.886	-2.303	-0.998	-2.759	-4.583
hsa-miR-571	-1.881	-1.879	-2.813	-3.366	-1.786	-0.235	0.462	-4.842
hsa-miR-572	59.76	47.18	66.48	74.93	82.57	71.46	461.4	121.6
hsa-miR-573	-3.72	-2.993	-2.904	-3.652	-2.978	-1.886	-1.276	-6.837
hsa-miR-574	36.19	61.32	57.62	34.52	25.57	70.89	36.97	50.72
hsa-miR-575	52.46	51.61	51.49	48.89	36.08	70.63	487.9	141
hsa-miR-576	-2.051	0.427	-1.719	0.675	-2.67	-0.856	-2.494	-4.04
hsa-miR-577	-7.765	-5.104	-7.777	-8.427	-8.682	-4.486	-2.785	-11.46
hsa-miR-578	-3.32	-2.613	-4.115	-2.084	-1.396	-0.336	-2.928	-4.969
hsa-miR-579	-2.59	-2.395	-3.003	-2.353	-2.987	-2.296	-1.107	-5.503
hsa-miR-580	-3.448	-2.39	-4.742	-4.86	-4.029	-3.189	-1.946	-6.003
hsa-miR-581	-3.335	-2.877	-4.087	-4.746	-4.418	0.593	-2.138	-6.197
hsa-miR-582	-2.351	-1.424	-1.401	-1.752	-2.928	0.497	8.821	1.677
hsa-miR-583	0.83	1.847	2.84	1.973	1.549	1.665	32.52	1.392
hsa-miR-584	20.74	19.84	13.65	18.37	2.205	13.45	8.162	2.022
hsa-miR-585	-2.46	-1.161	-2.049	-2.437	-1.851	-0.557	-1.255	-2.597
hsa-miR-586	-1.465	-1.388	-2.234	-2.349	-3.239	0.236	-2.357	-3.906
hsa-miR-587	-3.25	-2.432	-5.156	-5.522	-4.265	-2.061	-4.625	-5.623
hsa-miR-588	-4.62	-3.115	-3.713	-4.466	-3.236	-2.352	-2.85	0.671
hsa-miR-589	3.274	-0.171	1.168	0.205	-1.621	0.358	0.154	8.046
hsa-miR-590	9.493	5.387	13.33	7.94	0.286	24.48	247.8	18.03
hsa-miR-591	-2.417	0.195	-0.842	-1.595	-2.391	-1.21	-1.962	-2.874
hsa-miR-592	-3.234	-3.64	-4.032	-2.932	-3.896	-2.249	-0.875	6.662
hsa-miR-593	-2.591	-1.642	-0.839	-2.886	-3.906	-1.688	-1.934	-2.1
hsa-miR-595	0.849	0.881	1.332	-0.203	0.314	-0.0354	28.54	1.923
hsa-miR-596	-1.511	-1.498	-1.15	-0.165	-0.548	-0.363	2.505	1.13
hsa-miR-597	-2.089	-1.34	-1.983	-2.133	-4.04	-0.254	-0.425	-0.0933
hsa-miR-598	-1.907	0.267	0.486	-0.823	-1.5	1.742	-0.763	2.655
hsa-miR-599	-1.965	-3.707	-4.046	-4.202	-0.488	-0.865	-3.506	-6.481
hsa-miR-600	-4.303	-1.909	-1.999	-3.599	-1.136	-2.501	-2.935	-3.235
hsa-miR-601	4.689	3.713	4.247	10.65	1.035	123	102.4	11.58
hsa-miR-602	11.04	6.584	10.45	9.979	6.168	8.055	16.33	32.3
hsa-miR-603	-0.757	-1.834	-1.482	-2.223	-2.735	-0.41	-0.628	-3.644
hsa-miR-604	-1.73	-0.743	0.369	-0.285	-1.781	-2.663	3.645	-2.743
hsa-miR-605	-0.357	0.52	1.674	0.803	-0.139	0.602	0.627	0.366
hsa-miR-606	-5.549	-4.645	-6.093	-5.792	-4.596	-4.284	-4.729	-5.514
hsa-miR-607	-3.092	-3.104	-3.548	-3.617	-3.861	-1.454	-2.674	1.076
hsa-miR-608	-2.263	-2.664	-2.336	-2.257	-1.078	-0.0689	3.717	-2.157
hsa-miR-609	-0.97	-0.743	0.0278	-0.699	-0.892	-0.775	-0.617	-2.416
hsa-miR-610	-0.352	0.682	-0.799	-0.348	-1.454	1.84	6.98	5.07
hsa-miR-611	-0.635	-1.632	-1.123	-0.291	-0.391	0.632	2.355	-1.13
hsa-miR-612	-2.437	-2.302	-0.962	-1.412	-1.558	-0.972	-1.394	-1.957
hsa-miR-613	-0.0051	0.851	-1.227	-1.179	-2.2	-0.919	1.112	-0.733
hsa-miR-614	0.173	0.117	0.155	0.804	-0.887	0.296	1.976	-0.928
hsa-miR-615	0.211	1.768	1.876	4.133	1.221	1.496	9.675	-0.451
hsa-miR-616	-2.402	0.248	-0.829	-1.163	-0.156	-0.963	-1.332	-2.91
hsa-miR-617	12.81	12.2	11.96	11.25	8.515	12.37	11.26	17.15
hsa-miR-618	-1.947	-1.817	-2.713	-3.727	-0.659	1.111	-1.821	-3.72
hsa-miR-619	-2.95	-2.201	-0.813	-2.4	-2.274	-2.141	-0.744	2.1
hsa-miR-620	-10.64	-9.179	-11.42	-11.66	-10.07	-7.014	-7.351	-16.68
hsa-miR-621	-3.996	-1.341	-4.104	-1.151	-2.944	-2.792	-1.443	-5.284
hsa-miR-622	26.79	35.56	67.06	21.48	19.85	5.325	29.23	10.59
hsa-miR-623	6.016	4.243	8.144	6.655	3.14	8.954	26.84	11.89
hsa-miR-624	-0.81	-1.271	-0.621	-0.242	-1.002	-0.407	0.282	-2.196
hsa-miR-625	18.1	1.413	15.5	25.09	19.81	13.91	157.2	26.1
hsa-miR-626	-1.148	-3.774	-3.558	-3.126	-3.228	-2.702	-1.991	-5.774
hsa-miR-627	-1.045	-5.461	-1.819	-4.178	-5.146	-2.484	8.871	-0.233
hsa-miR-628	-0.264	-1.919	-2.052	-0.29	-3.702	5.297	1.872	2.54
hsa-miR-629	18.02	9.774	14.02	14.15	15.14	15.2	123.1	15.6
hsa-miR-630	14.56	20.35	13.53	15.08	6.457	50.74	2986	33.85
hsa-miR-631	5.876	6.304	8.091	8.296	5.235	7.489	5.822	6.294
hsa-miR-632	-2.293	-0.53	0.934	-1.751	-0.737	-0.341	0.0762	-1.114
hsa-miR-633	-3.719	-2.827	-2.586	-5.397	-3.927	-1.708	-1.231	-5.185
hsa-miR-634	3.055	4.89	4.12	5.529	4.543	3.178	4.796	4.086
hsa-miR-635	-2.165	-1.165	-2.764	-2.426	-2.54	-0.848	0.563	-4.053
hsa-miR-636	14.98	17.2	16.39	17.32	17.7	13.86	26.16	17.56
hsa-miR-637	-1.217	-0.911	-2.438	-1.777	-2.344	-0.628	-0.226	-1.184
hsa-miR-638	587.1	487.4	669.4	690.7	765.1	652.8	5323	1480
hsa-miR-639	-0.612	-1.469	1.158	0.752	0.624	0.187	2.298	-2.138
hsa-miR-640	0.0247	0.383	0.945	1.461	0.234	0.224	1.447	1.149
hsa-miR-641	-2.09	-1.347	-1.304	-3.198	-1.11	2.721	-0.709	-3.264
hsa-miR-642	-2.337	-1.971	-3.531	-2.268	-2.306	-3.351	-3.375	-4.246
hsa-miR-643	-3.216	-2.652	-4.228	-2.924	-3.851	-1.753	-1.244	-4.022
hsa-miR-644	-3.48	-1.589	-3.083	-3.238	-4.972	-1.872	-1.816	-3.557
hsa-miR-645	-2.282	-2.203	-2.708	-2.278	-1.848	-0.917	-1.911	-2.779
hsa-miR-646	-0.56	-1.056	-0.0983	0.741	0.681	0.217	-0.442	-2.577
hsa-miR-647	-0.519	-0.153	-0.971	1.26	1.523	-1.204	-1.113	-1.575
hsa-miR-648	0.929	0.717	1.333	1.146	0.152	1.729	5.772	1.199
hsa-miR-649	-1.906	-2.355	-3.472	-4.327	-4.292	-2.065	-2.699	-4.149
hsa-miR-650	0.831	1.946	2.868	-0.267	1.003	1.171	7.047	6.549
hsa-miR-651	-3.785	-2.419	-3.358	-2.744	-2.872	-1.473	-2.298	-5.562
hsa-miR-652	12.9	18.81	11.4	93.41	11.23	29.89	156.9	83.43
hsa-miR-653	-3.236	-2.61	-3.013	-3.245	-3.87	-1.627	-2.557	-4.27
hsa-miR-654	30.08	27.2	23.33	28	26.51	30.01	21.35	34.11
hsa-miR-655	-1.774	-2.49	-2.332	-2.268	-3.14	0.126	1.78	-4.669
hsa-miR-656	-4.807	-2.476	-5.089	-5.631	-6.038	-3.232	-2.896	-8.132
hsa-miR-657	-0.683	-0.701	-0.274	3.426	-1.384	-1.087	-0.695	1.266
hsa-miR-658	-0.961	-0.636	-1.434	-0.743	-2.079	-1.213	0.602	-2.765
hsa-miR-659	0.268	2.245	2.511	1.811	0.0407	1.741	16.13	16.4
hsa-miR-660	23.77	11.06	27.32	6.566	-0.179	12.33	73.49	57.91
hsa-miR-661	-0.563	-0.17	-0.0976	-1.257	0.387	0.27	1.179	0.674
hsa-miR-662	39.05	33.51	36.82	34.63	23.74	31.89	38.19	39.61
hsa-miR-663	73.04	38.54	86.28	52.25	60.78	50.73	570.1	92.3
hsa-miR-668	0.683	2.51	3.069	2.368	2.855	0.684	1.264	1.104
hsa-miR-671	30.45	32.01	41.19	33.93	25.86	44.79	199.6	64.86
hsa-miR-675	-2.123	7.801	11.22	-0.812	-1.168	-2.582	-1.202	-1.015
hsa-miR-7	33.18	3.566	88.92	9.589	-2.29	1.503	471.5	25.37
hsa-miR-758	-0.201	1.754	1.01	2.412	1.655	1.64	0.36	4.634
hsa-miR-765	101.6	88.27	163.2	98.35	68.37	118.8	221.7	75.21
hsa-miR-766	27.06	24.57	30.88	29.18	23.37	22.98	19.39	19.38
hsa-miR-767-3p	1.131	1.302	0.828	1.359	-0.359	1.772	2.113	10.32
hsa-miR-767-5p	-2.835	-2.655	2.248	-4.207	-3.259	-2.51	-2.204	-6.176
hsa-miR-768-3p	108.2	40.44	129.5	150.9	71.55	105.4	461.9	792.3
hsa-miR-768-5p	38.03	12.39	50.93	54.87	37.77	53.59	156	208.3
hsa-miR-769-3p	1.52	2.02	3.035	2.595	0.788	3.28	23.23	1.443
hsa-miR-769-5p	8.549	2.173	13.72	11.94	2.549	19.31	10.59	8.111
hsa-miR-770-5p	6.057	5.876	14.57	5.193	3.76	7.217	13.7	0.568
hsa-miR-801	321.5	247.4	301.6	291	159.3	472	850.8	315.1
hsa-miR-802	-1.967	-2.729	-3.316	-3.976	-3.994	-1.705	-1.801	-5
hsa-miR-9	-1.69	-1.537	-3.208	-0.74	-3.469	-1.159	86	-2.889
hsa-miR-9*	-4.456	-3.333	-3.93	-1.454	-2.286	-3.468	168.2	-1.549
hsa-miR-92	1399	401.7	807	2274	452.9	608.8	4000	629.1
hsa-miR-92b	8.091	20.6	5.635	11.69	14.81	32.56	9.056	7.063
hsa-miR-93	160.7	388.8	402.8	416.7	57.3	276.6	1387	119.2
hsa-miR-95	-1.853	0.825	-1.702	-3.339	-2.41	-1.815	-1.724	-3.149
hsa-miR-96	-0.319	0.894	1.248	-0.919	0.661	0.0554	1.429	-2.048
hsa-miR-98	3.471	12.63	13.99	12.44	2.417	4.277	66.4	25.19
hsa-miR-99a	-2.244	11.87	8.527	-2.223	2.31	407.7	0.548	229.7
hsa-miR-99b	107.4	50.01	102.1	6.671	33.64	40.14	-0.453	52.12
hsv1-miR-H1	10.15	8.065	14.3	7.125	7.761	15.45	76.31	16.19
hur_1	201977	123916	181092	194819	133443	183183	339535	128644
hur_2	258100	150286	280487	245855	159005	243483	401525	147280
hur_4	19764	11188	15803	27322	9414	20320	38298	15658
hur_5	57.05	30.92	90.68	76.5	29.63	84.32	190.8	95.47
hur_6	27322	17248	23944	30123	17382	22351	37935	12522
kshv-miR-K12-1	-3.801	-4.049	-5.448	-3.414	-3.881	-2.379	-4.297	-4.424
kshv-miR-K12-10a	5.212	4.826	4.444	6.141	5.24	3.836	18.62	7.295
kshv-miR-K12-10b	4.323	3.713	5.058	5.22	3.864	5.092	18.71	4.737
kshv-miR-K12-11	-3.333	-0.609	-1.577	-2.91	-2.17	-1.272	-2.652	-2.632
kshv-miR-K12-12	0.461	53.79	0.918	0.272	0.563	2.124	-0.529	-1.895
kshv-miR-K12-2	-1.88	-0.84	0.356	-2.792	-1.229	-2.384	-2.072	-3.878
kshv-miR-K12-3	50.26	39.64	56.13	53.84	36.68	47.97	177.9	100.2
kshv-miR-K12-3*	-4.814	-4.027	-5.009	-6.096	-4.835	-3.747	-3.452	-3.711
kshv-miR-K12-4-3p	-1.96	-0.911	-2.655	-2.589	-1.559	-1.337	-2.18	-4.682
kshv-miR-K12-4-5p	-1.575	-0.691	-1.062	-0.569	-1.366	0.261	-1.818	-2.254
kshv-miR-K12-5	-2.704	-3.535	-3.727	-3.08	-2.726	-1.372	-0.347	2.921
kshv-miR-K12-6-3p	-4.988	-3.138	-2.751	-3.674	-2.475	-2	-2.15	-4.199
kshv-miR-K12-6-5p	-0.979	0.43	-0.857	-1.147	1.374	-0.885	-0.921	-1.187
kshv-miR-K12-7	-0.132	-1.017	-0.94	-0.726	-0.501	1.387	10.67	3.828
kshv-miR-K12-8	-1.81	-3.609	0.246	-2.156	-3.597	-1.433	5.525	-2.685
kshv-miR-K12-9	-3.806	-5.173	-3.796	-5.019	-2.835	-1.509	-3.036	-7.424
kshv-miR-K12-9*	0.858	2.391	4.27	3.229	3.255	0.935	0.894	3.771
miRNABrightCorner30	278.8	246	366	266	152.3	241.2	125.8	72.46
mr_1	13143	11068	11284	13462	8011	13631	10732	4524
